# Supplementary material for: Cistanche deserticola-derived exosome-like nanovesicles target the Microbiota-GABA signaling axis to ameliorate loperamide-induced constipation
Source: Front Pharmacol. 2025 Nov 7;16:1693366. doi: 10.3389/fphar.2025.1693366 (PMC12634381; doi:10.3389/fphar.2025.1693366)
Supplement: Supplementary file 2 [file Supplementaryfile3.zip]

Archive with 5 entries (4 files):
- Original Images for Blots/
- Original Images for Blots/GABAA R a┬ 2 3.tiff
- Original Images for Blots/GABAA Ra┴2.tiff
- Original Images for Blots/GAD65 67.tiff
- Original Images for Blots/GAPDH.tiff
