# Supplementary material for: Cistanche deserticola-derived exosome-like nanovesicles target the Microbiota-GABA signaling axis to ameliorate loperamide-induced constipation
Source: Front Pharmacol. 2025 Nov 7;16:1693366. doi: 10.3389/fphar.2025.1693366 (PMC12634381; doi:10.3389/fphar.2025.1693366)
Supplement: Supplementary file 3 [file Supplementaryfile2.zip]

Archive with 35 entries (33 files):
- AQWGTM-Rawdata/
- AQWGTM-Rawdata/AQ-MX20250415-AJSpro-XSFB-Rawdata/
- AQWGTM-Rawdata/AQ-MX20250415-AJSpro-XSFB-Rawdata/A3_1.mzML
- AQWGTM-Rawdata/AQ-MX20250415-AJSpro-XSFB-Rawdata/A3_2.mzML
- AQWGTM-Rawdata/AQ-MX20250415-AJSpro-XSFB-Rawdata/A3_3.mzML
- AQWGTM-Rawdata/AQ-MX20250415-AJSpro-XSFB-Rawdata/A4_1.mzML
- AQWGTM-Rawdata/AQ-MX20250415-AJSpro-XSFB-Rawdata/A4_2.mzML
- AQWGTM-Rawdata/AQ-MX20250415-AJSpro-XSFB-Rawdata/A4_3.mzML
- AQWGTM-Rawdata/AQ-MX20250415-AJSpro-XSFB-Rawdata/A5_1.mzML
- AQWGTM-Rawdata/AQ-MX20250415-AJSpro-XSFB-Rawdata/A5_2.mzML
- AQWGTM-Rawdata/AQ-MX20250415-AJSpro-XSFB-Rawdata/A5_3.mzML
- AQWGTM-Rawdata/AQ-MX20250415-AJSpro-XSFB-Rawdata/A6_1.mzML
- AQWGTM-Rawdata/AQ-MX20250415-AJSpro-XSFB-Rawdata/A6_2.mzML
- AQWGTM-Rawdata/AQ-MX20250415-AJSpro-XSFB-Rawdata/A6_3.mzML
- AQWGTM-Rawdata/AQ-MX20250415-AJSpro-XSFB-Rawdata/A7_1.mzML
- AQWGTM-Rawdata/AQ-MX20250415-AJSpro-XSFB-Rawdata/A7_2.mzML
- AQWGTM-Rawdata/AQ-MX20250415-AJSpro-XSFB-Rawdata/A7_3.mzML
- AQWGTM-Rawdata/AQ-MX20250415-AJSpro-XSFB-Rawdata/Cal-01.mzML
- AQWGTM-Rawdata/AQ-MX20250415-AJSpro-XSFB-Rawdata/Cal-02.mzML
- AQWGTM-Rawdata/AQ-MX20250415-AJSpro-XSFB-Rawdata/Cal-03.mzML
- AQWGTM-Rawdata/AQ-MX20250415-AJSpro-XSFB-Rawdata/Cal-04.mzML
- AQWGTM-Rawdata/AQ-MX20250415-AJSpro-XSFB-Rawdata/Cal-05.mzML
- AQWGTM-Rawdata/AQ-MX20250415-AJSpro-XSFB-Rawdata/Cal-06.mzML
- AQWGTM-Rawdata/AQ-MX20250415-AJSpro-XSFB-Rawdata/Cal-07.mzML
- AQWGTM-Rawdata/AQ-MX20250415-AJSpro-XSFB-Rawdata/Cal-08.mzML
- AQWGTM-Rawdata/AQ-MX20250415-AJSpro-XSFB-Rawdata/Cal-09.mzML
- AQWGTM-Rawdata/AQ-MX20250415-AJSpro-XSFB-Rawdata/Cal-10.mzML
- AQWGTM-Rawdata/AQ-MX20250415-AJSpro-XSFB-Rawdata/Cal-11.mzML
- AQWGTM-Rawdata/AQ-MX20250415-AJSpro-XSFB-Rawdata/Cal-12.mzML
- AQWGTM-Rawdata/AQ-MX20250415-AJSpro-XSFB-Rawdata/Cal-13.mzML
- AQWGTM-Rawdata/AQ-MX20250415-AJSpro-XSFB-Rawdata/Cal-14.mzML
- AQWGTM-Rawdata/AQ-MX20250415-AJSpro-XSFB-Rawdata/Cal-15.mzML
- AQWGTM-Rawdata/AQ-MX20250415-AJSpro-XSFB-Rawdata/QC-DF10-1.mzML
- AQWGTM-Rawdata/AQ-MX20250415-AJSpro-XSFB-Rawdata/QC-DF10-2.mzML
- AQWGTM-Rawdata/AQ-MX20250415-AJSpro-XSFB-Rawdata/QC-DF10-3.mzML
